# Supplementary material for: Unfolding the ventral nerve center of chaetognaths
Source: Neural Dev. 2024 May 8;19:5. doi: 10.1186/s13064-024-00182-6 (PMC11078758; doi:10.1186/s13064-024-00182-6)
Supplement: Supplementary file 1 — Additional file 1: Table S1. Genbank accession numbers of all sequences used in this study. Sequences that serve as outgroups are highlighted in yellow. The substitution model used in the phylogenetic analysis is also indicated. [file 13064_2024_182_MOESM1_ESM.xlsx]

## Sheet: Table S1
	Table S1. Genbank accession numbers of all sequences used in this study. Species used for outgroup in for each gene is highlighted in yellow. The substitution model used in the phylogenetic analysis is also indicated.
	NKX			Substitution model:	LG+G
	Gene	Code	Species	Family	Accession
	nkx2.2	Bfl	Branchiostoma floridae	Chordata	AAD01958
	nkx2.1	Bfl	Branchiostoma floridae	Chordata	AAC35350
	nkx2.1a	Cte	Capitella teleta	Annelida	ACH89430
	nkx2.1b	Cte	Capitella teleta	Annelida	ACH89431
	nkx2.2a	Cte	Capitella teleta	Annelida	ACH89432
	nkx2.2b	Cte	Capitella teleta	Annelida	ACH89433
	nkx3	Cte	Capitella teleta	Annelida	ACI26670
	bap	Dme	Drosophila melanogaster	Arthropoda	NP_732637
	scro	Dme	Drosophila melanogaster	Arthropoda	NP_001015473
	tin	Dme	Drosophila melanogaster	Arthropoda	NP_524433
	vnd	Dme	Drosophila melanogaster	Arthropoda	NP_476786
	nkx2.1	Mmu	Mus musculus	Chordata	P50220
	nkx2.2	Mmu	Mus musculus	Chordata	AAI38160
	nkx2.3	Mmu	Mus musculus	Chordata	CAA72002
	nkx2.4	Mmu	Mus musculus	Chordata	NP_075993
	nkx2.5	Mmu	Mus musculus	Chordata	NP_032726
	nkx2.6	Mmu	Mus musculus	Chordata	AAC15674
	nkx2.8	Mmu	Mus musculus	Chordata	NP_032727
	nkx3.1	Mmu	Mus musculus	Chordata	NP_035051
	nkx3.2	Mmu	Mus musculus	Chordata	NP_031550
	nkx2.1	Pdu	Platynereis dumerilii	Annelida	CAJ38809
	nkx3	Pdu	Platynereis dumerilii	Annelida	ABQ10641
	nkx2.1	Sof	Sepia officinalis	Mollusca	ALC76018
	nkx2.1a	Ese	Epiphanes senta	Rotifera	AUN27651
	nkx2.1b	Ese	Epiphanes senta	Rotifera	AUN27650
	nkx2.2b	Ese	Epiphanes senta	Rotifera	AUN27647
	nkx2.2a	Ese	Epiphanes senta	Rotifera	AUN27646
	nkx2.1	Mme	Membranipora membranacea	Bryozoa	ARJ36946
	nkx2.2	Ofu	Owenia fusiformis	Annelida	AUN27661
	nkx2.2	Lru	Lineus ruber	Nemertea	AUN27668
	nkx2.1	Las	Leptochiton asellus	Mollusca	AMB26749
	nkx2.2	Ttr	Terebratalia transversa	Brachiopoda	AUN27655
	nkx2.3	Med	Mytilus edulis	Mollusca	CAG2224503
	nkx2.1	Lru	Lineus ruber	Nemertea	AUN2766
	antp	Dme	Drosophila melanogaster	Arthropoda	AAA70214
	PAX			Substitution model:	VT+I+G
	ey	Aga	Anopheles gambiae	Arthropoda	EAA06761.5
	ey	Dme	Drosophila melanogaster	Arthropoda	NP_524628.2
	gsb	Dme	Drosophila melanogaster	Arthropoda	NP_523863.1
	gsbn	Dme	Drosophila melanogaster	Arthropoda	AAL49215.1
	pax1/9	Bbe	Branchiostoma belcheri	Chordata	ABK54274
	pax1/9	Pfl	Ptychodera flava	Hemichordata	BAA78380
	pax2	Bbe	Branchiostoma belcheri	Chordata	ABK54277.1
	pax2	Gga	Gallus gallus	Chordata	NP_990124.1
	pax2/5/8	Ero	Euperipatoides rowelli	Onychophora	AJG44467
	pax2/5/8	Pdu	Platynereis dumerilii	Annelida	AGC12568
	pax3	Cel	Caenorhabditis elegans	Nematoda	NP_496189
	pax3	Mmu	Mus musculus	Chordata	AAH48699.1
	pax3	Pvu	Patella vulgata	Mollusca	XP_050413904
	pax3/7	Bbe	Branchiostoma belcheri	Chordata	ABK54280
	pax3/7	Cte	Capitella teleta	Annelida	ABC68267
	pax3/7	Ofu	Owenia fusiformis	Annelida	AUN27664
	pax3/7	Sof	Sepia officinalis	Mollusca	AHG12548
	pax3/7	Ttr	Terebratalia transversa	Brachiopoda	AUN27654
	pax6	Acr	Acanthochitona crinita	Mollusca	ARB16026
	pax6	Cel	Caenorhabditis elegans	Nematoda	NP_001024570.1
	pax6	Ese	Epiphanes senta	Rotifera	AUN27653
	pax6	Gti	Giardia tigrina	Platyhelminthes	CAA09227
	pax6	Lpo	Limulus polyphemus	Arthropoda	ACD88754
	pax6	Mmu	Mus musculus	Chordata	P63015
	pax6	Pdu	Platynereis dumerilii	Annelida	CAJ40659
	pax6	Sko	Saccoglossus kowalevskii	Hemichordata	NP_001158383
	pax6	Aen	Antalis entalis	Mollusca	QFU47189
	pax6	Mme	Membranipora membranacea	Bryozoa	ARJ36945
	pax7	Mmu	Mus musculus	Chordata	NP_035169
	pax7A	Dre	Danio rerio	Chordata	AAI63580
	poxn	Dme	Drosophila melanogaster	Arthropoda	AAA28832
	poxn	Sko	Saccoglossus kowalevskii	Hemichordata	NP_001158393
	prdA	Dme	Drosophila melanogaster	Arthropoda	NP_523556.1
	prdB	Dme	Drosophila melanogaster	Arthropoda	NP_723721.1
	toyA	Dme	Drosophila melanogaster	Arthropoda	NP_524638.3
	sv	Dme	Drosophila melanogaster	Arthropoda	NP_524633.3
	MSX			Substitution model:	JTT+G
	msx	Pdu	Platynereis dumerilii	Annelida	CAJ38810
	msx	Ame	Apis mellifera	Arthropoda	BAG11599
	msh	Dme	Drosophila melanogaster	Arthropoda	AAC47329
	msx	Lru	Lineus ruber	Nemertea	AUN27672
	msx	Spu	Strongylocentrotus purpuratus	Echinodermata	AAB97688
	msx1	Mmu	Mus musculus	Chordata	AAH16426
	msx2	Mmu	Mus musculus	Chordata	NP_038629
	msx2	Hsa	Homo sapiens	Chordata	AAD14169
	msx	Sko	Saccoglossus kowalevskii	Hemichordata	ABD97280
	msx	Ese	Epiphanes senta	Rotifera	AUN27644
	msx	Bfl	Branchiostoma floridae	Chordata	CAA10201
	msx	Ttr	Terebratalia transversa	Brachiopoda	AUN27657
	msx	Pfu	Pinctada fucata	Mollusca	AII22867
	msx	Nan	Novocrania anomala	Brachiopoda	AUN27660
	msx	Cfl	Corbicula fluminea	Mollusca	BAF91569
	msx	Odi	Oikopleura dioica	Chordata	AAW24005
	msxc	Dre	Danio rerio	Chordata	NP_571347
	msxc	Hla	Hemibarbus labeo	Chordata	AGM38095
	mnx	Mmu	Mus musculus	Chordata	AAI32284
	FOXA			Substitution model:	LG+G
	sgf1	Bmo	Bombyx mori	Arthropoda	NP_001037329
	foxb1	Bpl	Brachionus plicatilis	Rotifera	RNA18366
	foxA	Bpl	Brachionus plicatilis	Rotifera	RNA15685
	amhnf3	Bfl	Branchiostoma floridae	Chordata	CAA65368
	foxB2	Bfl	Branchiostoma floridae	Chordata	CAD44627
	foxC	Bfl	Branchiostoma floridae	Chordata	CAH69694
	foxA	Csp	Chaetopterus sp.	Annelida	ADC35035
	foxA1	Dre	Danio rerio	Chordata	AAH65668
	foxA2	Dre	Danio rerio	Chordata	AAH86703
	foxA1	Mmu	Mus musculus	Chordata	AAH96524
	foxA2	Mmu	Mus musculus	Chordata	NP_034576
	fkh	Pvu	Patella vulgata	Mollusca	CAD45552
	fkh	Pdu	Platynereis dumerilii	Annelida	CAJ38796
	hnf3	Pfl	Ptychodera flava	Enteropneusta	BAA82786
	foxA	Sko	Saccoglossus kowalevskii	Enteropneusta	NP_001158426
	foxA	Spu	Strongylocentrotus purpuratus	Echinodermata	ABE68834
	foxG	Spu	Strongylocentrotus purpuratus	Echinodermata	ABB89477
	foxC	Ttr	Terebratalia transversa	Brachiopoda	AJV21308
	foxG	Ttr	Terebratalia transversa	Brachiopoda	AEZ03828
	foxA	Tla	Themiste lageniformis	Annelida	ADC35038
	fkh	Tca	Tribolium castaneum	Arthropoda	NP_001034503
	foxB2	Xla	Xenopus laevis	Chordata	CAD31848
	fkh1	Spu	Strongylocentrotus purpuratus	Echinodermata	NP_999797
	fox1	Scv	Saccharomyces cerevisiae	Fungi	CAY80377
	CHAT			Substitution model:	LG+G+I
	chat	Ese	Epiphanes senta	Rotifera	AUJ88962
	chat	Pdu	Platynereis dumerilii	Annelida	ABO93217
	chat	Dme	Drosophila melanogaster	Arthropoda	AAF55588
	chat	Mmu	Mus musculus	Chordata	Q03059
	chat	Bfl	Branchiostoma floridae	Chordata	ABO38803
	chat	Cel	Caenorhabditis elegans	Nemertea	P32756
	chat	Cli	Cryptocotyle lingua	Platyhelminthes	QQY02527
	chat	Bne	Bugula neritina	Bryozoa	KAF6039719
	crat	Has	Homo sapiens	Chordata	NP_001333475
	crat	Dme	Drosophila melanogaster	Arthropoda	NP_649650
	VACHT			Substitution model:	LG+G+F
	vacht	Has	Homo sapiens	Chordata	Q16572
	vacht	Mmu	Mus musculus	Chordata	O35304
	vacht	Xtr	Xenopus tropicalis	Chordata	NP_001072859
	vacht	Cin	Ciona intestinalis	Arthropoda	NP_001027961
	vacht	Dme	Drosophila melanogaster	Arthropoda	AAB86609
	unc17	Cel	Caenorhabditis elegans	Nemeretea	NP_001023602
	vacht	Pdu	Platynereis dumerilii	Annelida	ABO93216
	vacht	Ema	Elysia marginat	Molusca	GFS06564
	vat1	Has	Homo sapiens	Chordata	P54219
	vat2	Has	Homo sapiens	Chordata	NP_003045
	ELAV			gre	LG+G+F
	elav	Pdu	Platynereis dumerilii	Annelida	ABO93208
	elav	Mmu	Mus musculus	Chordata	AAH52451
	elav	Dpe	Doryteuthis pealeii	Mollusca	UZQ18784
	elav	Dme	Drosophila melanogaster	Arthropoda	AAA28506
	hu/elav	Sko	Saccoglossus kowalevskii	Enteropneusta	NP_001158376
	elav3	Bpl	Brachionus plicatilis	Rotifera	RNA35172
	elav	Hgl	Holothuria glaberrima	Echinodermata	ALI93839
	elav	Pvi	Procambarus virginalis	Arthropoda	UBR90702
	celf	Hsa	Homo sapiens	Chordata	NP_001020767
	bruno	Dme	Drosophila melanogaster	Arthropoda	AAB58464
