# Supplementary material for: Unfolding the ventral nerve center of chaetognaths
Source: Neural Dev. 2024 May 8;19:5. doi: 10.1186/s13064-024-00182-6 (PMC11078758; doi:10.1186/s13064-024-00182-6)
Supplement: Supplementary file 2 — Additional file 2: Table S2. Primer sequences and PCR annealing temperatures used for isolation of the Spadella cephaloptera gene sequences. [file 13064_2024_182_MOESM2_ESM.xlsx]

## Sheet: Table S2
	Table S2. Primer sequences and PCR annealing temperature used for isolation of the Spadella cephaloptera gene sequences.
	Gene	Forward Primer	Sequence (5'-3')	Reverse primer	Sequence (5'-3')	TA (°C)	Riboprobe Length (bp)	Transcript Length (bp)
	Sce-msx	sce_msx_01F	TACGACTCCAGATGCAACAGAG	sce_msx_01R	GCCGCCATCTTGATCTTTTCC	62	571	740
	Sce-pax3/7	sce_pax37_01F	ACCATAGCCTCCTCTATCTCCGC	sce_pax37_01R	CTTGGATCGTTCCCTCAAGACGG	62	1101*	3064
	Sce-pax6	sce_pax6_03F	GCAAGTCCATCACCATCAAGATACC	sce_pax6_02R	ATCCGGTGTAGTTCGACATGGC	60	911	5741
	Sce-nkx2.2	sce_nkx2.2_02F	TCCGAGAACAAGAACAACAACG	sce_nkx2.2_04R	ATGGTGATGGTGATGGGAGTAAGG	54	471	1404
	Sce-foxA	sce_foxA_01F	GTGTCAGAAGAAGCAGGCGTTG	sce_foxA_01R	GCGATGATGCTGTTGATGGAGAAG	55	847	1612
	Sce-ChAT	sce_chat_01F	CTTGTGCTTAGACGAAGGAGTTG	sce_chat_01-2R	GAGAGAATTTGTGGAAAGCGGC	55	800	1798
	Sce-VAChT	sce_vacht_01F	CAAGAGGACATCGAAAAGCTGC	sce_vacht_01-2R	CCTCCGAATTGGTAAAGGATGC	55	802	2848
	Sce-elav	sce_elav_01F	CGGAAGTGAACGTCCTCAAACAAC	sce_elav_01R	ACCGTCGTTGGGCATTGAGATAG	60	702	3035
	*Sce-pax3/7 riboprobe includes a 205 bp insertion with reference to the transcriptome sequence
